# Supplementary material for: Additional Active Movements Are Not Required for Strength Gains in the Untrained during Short-Term Whole-Body Electromyostimulation Training
Source: Healthcare (Basel). 2023 Mar 3;11(5):741. doi: 10.3390/healthcare11050741 (PMC10000632; doi:10.3390/healthcare11050741)
Supplement: Supplementary file 1 [file healthcare-11-00741-s001.zip]

Archive with 2 entries (2 files):
- supplement Figures S1-S4.pdf
- Table S1.xlsx
