# Supplementary material for: Additional Active Movements Are Not Required for Strength Gains in the Untrained during Short-Term Whole-Body Electromyostimulation Training
Source: Healthcare (Basel). 2023 Mar 3;11(5):741. doi: 10.3390/healthcare11050741 (PMC10000632; doi:10.3390/healthcare11050741)
Supplement: Supplementary file 1 [file healthcare-11-00741-s001.zip › Table S1.xlsx]

## Sheet: Sheet1
Table S1. Data overview.
		Group		Sex	Age	Heigth	Number of sessions	Body mass pre (kg)	Body mass post (kg)	Arm adduction right pre N	Arm adduction right pre Nkg	Arm adduction right post N	Arm adduction right post Nkg	Arm adduction left pre N	Arm adduction left pre Nkg	Arm adduction left post N	Arm adduction left post Nkg	Arm pull right pre N	Arm pull right pre Nkg	Arm pull right post N	Arm pull right post Nkg	Arm pull left pre N	Arm pull left pre Nkg	Arm pull left post N	Arm pull left post Nkg	Triceps pulldown pre N	Triceps pulldown pre Nkg	Triceps pulldown post N	Triceps pulldown post Nkg	Biceps curl pre N	Biceps curl pre Nkg	Biceps curl post N	Biceps curl post Nkg	Leg extension right pre N	Leg extension right pre Nkg	Leg extension right post N	Leg extension right post Nkg	Leg extension left pre N	Leg extension left pre Nkg	Leg extension left post N	Leg extension left post Nkg	Leg curl right pre N	Leg curl right pre Nkg	Leg curl right post N	Leg curl right post Nkg	Leg curl left pre N	Leg curl left pre Nkg	Leg curl left post N	Leg curl left post Nkg
		UBG		w	26	165	3	71	71.8	83.3	1173	146.3	2038	74	1042	124.4	1733	173	2437	258.4	3599	175	2465	242.2	3373	201.7	2841	201.4	2805	279.3	3933	248	3454	344.1	4846	404.8	5638	373.4	5259	403.3	5617	184.6	2600	200.1	2787	187.3	2638	201.2	2802
		UBG		w	35	163	5	67	68.1	49.9	0.745	71.1	1044	46.4	0.693	62.7	0.921	128.4	1916	142.7	2095	114.1	1703	132.4	1944	149.4	2223	178.9	2627	144	2149	201.4	2957	302.8	4519	293.3	4307	305.5	4560	278.6	4091	88.7	1324	164.8	2420	97	1448	161.2	2367
		UBG		w	25	180	5	83.2	81.8	59	0.709	78.1	0.955	66.1	0.794	81.5	0.996	117	1406	144	1760	121	1454	169.2	2068	195.1	2345	204.4	2499	185.9	2234	210.4	2572	298.8	3591	350.8	4289	352	4231	282	3447	146.5	1761	150	1833	163	1959	147.7	1806
		UBG		w	27	170	3	57.6	57.6	73.1	1269	99.1	1720	63.7	1106	116.6	2024	163.1	2832	156.8	2722	186.3	3234	169	2934	199.1	3457	210.8	3660	284.9	4946	314.1	5453	347.6	6035	375.1	6512	339.2	5889	318.9	5536	175.4	3045	206	3576	143.3	2488	185.5	3220
		UBG		w	36	166	6	53.1	52.8	44.8	0.844	42.6	0.807	46.8	0.881	54.2	1027	127.4	2399	124.7	2362	127.1	2394	148.7	2816	142.7	2687	149.6	2833	117.6	2215	143.6	2720	196.7	3704	237.4	4496	130.9	2465	218.6	4140	80.7	1520	119.2	2258	74.1	1395	120.4	2280
		UBG		w	28	159	5	103.6	97.5	71.8	0.693	59.9	0.614	44.8	0.432	59	0.605	143.5	1385	172.9	1773	177.5	1713	150.3	1542	144.6	1396	234.1	2401	182.4	1761	215.1	2206	264.8	2556	316.7	3248	210.7	2161	270.1	2769	40.9	0.395	71.2	0.73	48	0.463	85.5	0.877
		UBG		w	34	172	6	75.4	75.2	59	0.782	92.3	1227	58.6	0.777	86.1	1145	153.7	2038	166.9	2219	124.2	1647	137.9	1834	253	3355	279.2	3713	267.8	3671	292.5	3890	301.2	3995	357.5	4754	266	3528	333.2	4431	135	1790	107.2	1426	170	2255	180.6	2402
		UBG		w	33	170	5	76	78.2	71.6	0.942	98.1	1254	83.3	1096	105.4	1348	203.2	2674	232.6	2974	209.8	2761	224.3	2868	212.3	2793	226.2	2893	345.9	4551	356.9	4564	377.2	4963	403.3	5157	360	4737	401.8	5138	132.3	1741	146.6	1875	144.1	1896	150.1	1919
		UBG		w	32	176	3	114.3	112.9	88.7	0.776	126.6	1121	111.4	0.975	141.7	1255	289	2528	331.6	2937	331.7	2902	378.3	3351	313.9	2746	310.4	2749	308.5	2699	377.9	3347	697.4	6101	606.7	5374	635.4	5559	540.9	4791	284.1	2486	286.7	2539	272	2380	294.3	2607
		UBG		m	26	174	5	67.4	65.2	121.6	1804	123.8	1899	124.4	1846	146.5	2247	293.7	4358	308.2	4727	298.7	4298	310.5	4762	320	4748	344	5276	404	5994	434.1	6658	532	7893	500.6	7678	445.2	6605	466.5	7155	192	2849	182.4	2798	233	3457	205.7	3155
		UBG		m	32	182	5	98.6	99.3	108.5	1100	176.4	1776	112.7	1143	196	1974	222.2	2254	293.7	2958	258.1	2618	297	2991	461.2	4677	510.4	5140	465	4716	464.3	4676	670.7	6802	766	7714	682.5	6923	769	7744	296.1	3003	447.5	4507	296.5	2997	396	3988
		UBG		m	36	182	5	95	93.6	90	0.947	135	1442	100	1053	129	1378	217.9	2294	266.7	2849	218	2295	259.6	2774	310	3263	306.6	3276	330	3474	331.7	3544	409	4305	483.7	5168	398.5	4195	457.2	4885	187	1968	223.8	2391	198.8	2093	186.9	1997
		UBG		m	25	186	5	83.4	84.8	97.9	1174	116.2	1370	83	0.995	130.4	1538	168	2014	227	2677	196	2350	261.8	3087	369	4424	368.6	4347	395	4736	409	4823	559.2	6705	700.4	8259	643.2	7712	763.5	9004	243.8	2923	314.7	3711	185.5	2224	265.3	3129
		UBG		m	33	180	6	78.3	78.2	108.3	1383	176.6	2258	121.4	1550	127	1624	220.9	2821	245	3133	224.9	2872	244	3120	321.1	4101	312.1	3991	401.6	5129	403.2	5156	483.6	6176	566	7238	545.9	6972	546.3	6986	205.9	2630	211	2698	234.3	2992	232.1	2968
		UBG		m	29	182	5	106.9	106	143	1338	178.3	1682	117.5	1099	181.1	1708	209.5	1960	285.5	2693	203.9	1907	294.1	2775	366	3424	417.9	3942	512.7	4796	528.2	4983	612.7	5732	748.8	7064	608.9	5696	670.1	6322	228.3	2136	284.1	2680	248.7	2326	259.1	2444
		LBG		w	22	171	5	58.8	57.7	41.1	0.699	53.7	0.931	29	0.493	49.7	0.861	115.6	1966	145	2513	102.8	1748	144.2	2499	163.9	2787	185	3206	181	3078	210	3640	218.2	3711	290	5026	221	3759	277	4801	129	2194	158	2738	111	1888	132	2288
		LBG		w	28	170	5	64.8	64.8	55.3	0.853	75.5	1165	38.8	0.599	71.8	1108	140	2160	170.4	2630	144.7	2233	174.8	2698	178	2747	197.6	3049	209.6	3235	212.7	3282	345.1	5326	420.7	6492	248.6	3836	302.5	4668	149.2	2302	186.3	2875	122.9	1897	166.2	2565
		LBG		w	26	167	3	61.3	61.3	28.8	0.47	64.2	1047	30	0.489	73.4	1197	114.2	1863	146.7	2393	103.9	1695	136.8	2323	125	2039	163.2	2662	152.8	2493	175.9	2869	237.4	4460	281	4584	184.8	3015	228.1	3721	104.6	1706	170	2773	105	1713	152	2480
		LBG		w	20	160	5	47.4	48	36.2	0.764	43.1	0.898	40.2	0.848	46.1	0.96	80.9	1707	147.9	3081	94.9	2002	144.8	3017	144.4	3046	140.2	2921	137	2890	167.9	3498	284	5992	330.9	6894	270.6	5709	349.6	7283	110.5	2331	147.4	3071	111	2342	156.1	3252
		LBG		w	35	170	4	69	68.6	46.6	0.675	89.1	1299	56.2	0.814	95.6	1394	115	1667	168.5	2456	108.5	1572	159.1	2319	254.7	3691	244	3557	249.4	3614	288	4198	295.6	4284	329.6	4805	246	3565	318.1	4637	111.2	1612	150	2187	118.2	1713	157.9	2302
		LBG		w	24	178	5	57.7	57.3	44	0.763	53.1	0.927	32.7	0.567	50	0.873	131.9	2286	170.2	2970	129.8	2250	160.1	2794	133.7	2317	166.2	2901	204	3536	201.2	3511	269.1	4664	365.7	6382	319.5	5537	347.4	6063	139.4	2416	154.9	2703	127	2201	139.7	2438
		LBG		w	25	165	4	72.8	73.6	68.9	0.946	78.1	1061	51.1	0.702	73.5	0.999	153.6	2110	185.5	2520	131	1799	161.6	2196	174.1	2391	191.8	2606	215.3	2957	195	2649	304	4176	335.8	4563	273.9	3762	348.5	4735	114	1566	140	1902	127.1	1746	170	2310
		LBG		w	33	167	6	67.2	68	61.7	0.918	84.9	1249	59	0.878	90.2	1326	138.3	2058	165.4	2432	118.5	1763	167.9	2469	163	2426	203	2985	180	2679	201.2	2959	330.5	4918	385.6	5671	304	4524	328	4824	165.8	2467	201.9	2969	185.1	2754	200.7	2951
		LBG		m	27	186	5	65.9	66.6	82.7	1255	90.2	1354	79.3	1203	97	1456	177.8	2698	204.7	3074	198	3005	254.9	3827	303	4598	310.8	4667	376.5	5713	331.4	4976	480	7284	491.5	7380	373.7	5671	449.5	6749	118.6	1800	152.2	2285	140.6	2134	138.9	2086
		LBG		m	25	184	5	97.9	98.2	127.4	1301	151.8	1546	98.3	1004	142.5	1451	192	1961	288.1	2934	216.8	2215	323.3	3292	437.2	4466	471.4	4800	392.5	4009	427.1	4349	541.5	5531	671.8	6841	489.2	4997	704.9	7178	174	1777	217	2210	135.3	1382	177.8	1811
		LBG		m	30	179	5	81.5	79.7	102.7	1260	88.8	1114	100.3	1231	85.1	1068	196.9	2416	207.3	2601	196.9	2416	209.1	2624	358.5	4399	336	4126	376	4613	370.5	4649	415.4	5097	411	5157	413.3	5071	418	5245	160.1	1964	201	2512	159.2	1953	185.9	2332
		LBG		m	26	174	5	91.9	92.8	105	1143	114.8	1237	89.2	0.971	118.3	1275	154.1	1677	205.8	2218	186	2024	190.6	2054	399.7	4349	474.2	5110	291.5	3172	332.2	3580	434.4	4727	514.1	5540	394	4287	467	5032	184.8	2011	311.1	3352	116.2	1264	186.9	2014
		LBG		m	35	182	5	100.3	99.7	111.2	1109	155.5	1560	111.3	1110	170	1705	281.7	2809	362.2	3633	214.2	2136	378.2	3793	474	4726	460	4614	559.5	5578	531	5326	725	7234	787.8	7902	612	6102	641.6	6435	268.7	2679	311.9	3128	261.4	2606	287.9	2888
